# Supplementary material for: RedChIP identifies noncoding RNAs associated with genomic sites occupied by Polycomb and CTCF proteins
Source: Proc Natl Acad Sci U S A. 2021 Dec 30;119(1):e2116222119. doi: 10.1073/pnas.2116222119 (PMC8742611; doi:10.1073/pnas.2116222119)
Supplement: Supplementary File [file pnas.2116222119.sd01.xlsx]

## Sheet: Dataset S1
Experiment	Starting cell number (mln)		RNA-DNA chimera yield (ng)*	Amount of RNA-DNA chimeras used for MmeI digestion (ng)	Number of PCR cycles for library amplification	Number of AMPure XP size selection rounds
hESC EZH2 rep1	40	IP	47	45	16	2
		Input (1/20)	920	180	14	2
hESC EZH2 rep2	40	IP	78	75	16	2
		Input (1/20)	1189	220	14	2
K562 CTCF rep1	20	IP	196	180	16	1
		Input (1/20)	1114	180	16	1
K562 CTCF rep2	60	IP	802	780	14	2
		Input (1/20)	4033	780	14	2
