# Supplementary material for: RedChIP identifies noncoding RNAs associated with genomic sites occupied by Polycomb and CTCF proteins
Source: Proc Natl Acad Sci U S A. 2021 Dec 30;119(1):e2116222119. doi: 10.1073/pnas.2116222119 (PMC8742611; doi:10.1073/pnas.2116222119)
Supplement: Supplementary File [file pnas.2116222119.sd02.xlsx]

## Sheet: Dataset S2
Sample	Raw read pairs	1: Read is not PCR duplication*	2: Bridge in direct read	3: Reverse read starts with GGG	4: DNA portions 18-20 nucleotides	5: RNA 3' and RNA 5' portions ≥ 14 nucleotides**	6: All 3 portions passed trimming by quality	7: All 3 portions are uniquely mapped to canonical chrs***	8: RNA 3' and RNA 5' portions are mapped to opposite strands of the same chr	9: RNA 3' and RNA 5' ends do not coincide with NlaIII/MmeI digestion sites	10: Distance between RNA 3' and RNA 5' portions < 10 kb
EZH2 IP rep1	227114542	73996764	63024732	61175053	59762771	34229734	33650873	4245820	4224572	3875609	3869620
EZH2 IP rep2	229478225	80906053	68993143	67159965	65471910	39845266	39251778	4905863	4881604	4497926	4488820
EZH2 input rep1	235001291	161530384	140403816	138041180	133319558	79488409	78864353	11582541	11560518	10599331	10576945
EZH2 input rep2	294580196	194751451	168780432	165800824	160079917	99687673	98836578	13384238	13348951	12288997	12265601
CTCF IP rep1	238971018	117438378	106059196	102861117	100794642	41951744	41418848	8527474	8502593	7887396	7881114
CTCF IP rep2	315632593	188580843	166830651	162078244	159322088	108287285	106905348	26483239	26361883	24412608	24371287
CTCF input rep1	200085568	122465109	109346173	106459356	103557950	50197915	49621217	10693013	10656055	9852206	9847163
CTCF input rep2	241470825	163089884	140724879	137871500	133169784	106135699	105225303	28064456	27922669	25841984	25795226
